# Supplementary material for: Cardiac and Neurological Complications Post COVID-19 Vaccination: A Systematic Review of Case Reports and Case Series
Source: Vaccines (Basel). 2024 May 24;12(6):575. doi: 10.3390/vaccines12060575 (PMC11209191; doi:10.3390/vaccines12060575)
Supplement: Supplementary file 1 [file vaccines-12-00575-s001.zip]

Archive with 1 entries (1 files):
- vaccines-2965726-supplementary.pdf
